# Supplementary material for: Cross-Feeding and Enzymatic Catabolism for Mannan-Oligosaccharide Utilization by the Butyrate-Producing Gut Bacterium Roseburia hominis A2-183
Source: Microorganisms. 2022 Dec 16;10(12):2496. doi: 10.3390/microorganisms10122496 (PMC9784577; doi:10.3390/microorganisms10122496)
Supplement: Supplementary file 1 [file microorganisms-10-02496-s001.zip]

Archive with 1 entries (1 files):
- microorganisms-2015114-supplementary.pdf
